# Supplementary material for: Genome-Wide Expression Analysis in Down Syndrome: Insight into Immunodeficiency
Source: PLoS One. 2012 Nov 14;7(11):e49130. doi: 10.1371/journal.pone.0049130 (PMC3498323; doi:10.1371/journal.pone.0049130)
Supplement: Table S1 — List of the dysregulated genes in neonate group. (XLS) [file pone.0049130.s003.xls]

## Sheet: Sheet1
Table S1. List of the dysregulated genes in neonate group
Probe Set ID	Genebank Accession Number	Gene Symbol	DS/Control Ratio	P (ANOVA)	Chromosome
2369339	NM_152663	RALGPS2	0.42	0.00367768	chr1
2394699	NM_148965	TNFRSF25	0.59	0.00321993	chr1
2415295	BC027878	C1orf87	0.65	0.00433666	chr1
2439101	NM_052938	FCRL1	0.37	0.000368825	chr1
2566848	NM_001025108	AFF3	0.39	0.00100781	chr2
2594987	NM_033066	MPP4	0.63	0.00265024	chr2
2615060	NM_001003793	RBMS3	0.72	0.00953306	chr3
2667809	NM_017784	OSBPL10	0.33	7.14627e-05	chr3
2766192	NM_030956	TLR10	0.36	0.00498221	chr4
2921402	NM_018593	SLC16A10	0.65	0.00608023	chr6
2922940	NM_182645	VGLL2	0.56	0.00495261	chr6
2950145	NM_002120	HLA-DOB	0.43	0.00473327	chr6
2950307	NM_002119	HLA-DOA	0.5	0.0011688	chr6
3028858	NM_004445	EPHB6	0.62	0.00505068	chr7
3041550	AB052759	TRA2A	0.5	0.00675947	chr7
3049840	NM_004507	HUS1	0.76	0.00199762	chr7
3063795	NM_024637	GAL3ST4	0.56	0.00223521	chr7
3085990	NM_001715	BLK	0.35	0.00498803	chr8
3205293	NM_016734	PAX5	0.36	0.00392722	chr9
3228884	NM_001134398	VAV2	0.51	0.00392873	chr9
3287781	NM_016204	GDF2	0.76	0.00981306	chr10
3288518	NM_001031746	C10orf72	0.58	0.00890072	chr10
3317117	NM_006757	TNNT3	0.56	0.00333705	chr11
3323052	NM_182964	NAV2	0.77	0.00743477	chr11
3341362	NM_173039	AQP11	0.75	0.00267401	chr11
3360543	NM_017481	UBQLN3	0.69	0.00134358	chr11
3376367	NM_004254	SLC22A8	0.68	0.00053302	chr11
3423622	NM_001135805	SYT1	0.67	0.00063719	chr12
3465409	NM_001731	BTG1	0.67	0.00227573	chr12
3473378	NM_003806	HRK	0.75	0.00521312	chr12
3475350	NR_002809	LOC338799	0.54	0.00226292	chr12
3479519	NM_183238	ZNF605	0.54	0.00129599	chr12
3512948	NM_025113	C13orf18	0.49	0.00465963	chr13
3526425	BC008975	PCID2	0.6	0.00959462	chr13
3535125	NM_015684	ATP5S	0.62	0.00253773	chr14
3551566	NM_016337	EVL	0.64	0.00633316	chr14
3599495	NM_006091	CORO2B	0.57	0.00508097	chr15
3601538	NM_025055	CCDC33	0.63	0.000316023	chr15
3628104	NM_001007595	FAM148B	0.67	0.000236043	chr15
3641597	NR_003260	C15orf51	0.68	0.00582339	chr15
3676279	NM_005061	RPL3L	0.56	0.00292396	chr16
3695157	NM_181521	CMTM4	0.71	0.00309845	chr16
3723627	NM_001145146	CRHR1	0.65	0.00833799	chr17
3741547	NM_002561	P2RX5	0.5	0.00378576	chr17
3766013	NM_152598	MARCH10	0.75	0.00899253	chr17
3770632	NM_006937	SUMO2	0.47	0.00791689	chr17
3783435	NM_001134453	DSG4	0.68	0.00316944	chr18
3788560	NM_005215	DCC	0.62	0.00395373	chr18
3814033	NM_001025081	MBP	0.48	0.00153365	chr18
3817072	NM_133261	GIPC3	0.66	0.00245842	chr19
3822849	NM_207390	CLEC17A	0.38	0.000743886	chr19
3830359	NM_001771	CD22	0.3	0.00508025	chr19
3841474	NM_052925	LENG8	0.61	0.00985424	chr19
3867264	NM_001217	CA11	0.51	0.000168938	chr19
3873017	NM_198055	MZF1	0.51	0.0027856	chr19
3883690	NM_012156	EPB41L1	0.74	0.00689014	chr20
3913420	NR_024470	LOC100127888	0.63	0.00122512	chr20
3952703	BC062599	C22orf39	0.74	0.00496501	chr22
3995105	NM_005140	CNGA2	0.74	0.00223727	chrX
4006841	NM_032591	SLC9A7	0.52	0.00692393	chrX
4010913	NM_031904	FRMD8	0.63	0.000417426	chrX
2324873	NM_001114101	C1QC	2.29	0.00993727	chr1
2334279	NM_000374	UROD	1.98	0.00216811	chr1
2340819	NM_152665	TCTEX1D1	2.05	0.00417775	chr1
2357845	NM_000566	FCGR1A	2.81	0.0069781	chr1
2357961	NM_016074	BOLA1	1.37	0.00731602	chr1
2359664	NM_002965	S100A9	2.37	0.00431056	chr1
2374746	NM_020443	NAV1	1.45	0.0091466	chr1
2384401	NM_021205	RHOU	1.62	0.00862138	chr1
2389789	NM_016002	SCCPDH	1.84	0.00471185	chr1
2398736	NM_022089	ATP13A2	1.64	0.00793629	chr1
2401581	NM_000403	GALE	1.54	0.00878152	chr1
2412799	NM_004153	ORC1L	2.67	0.00332061	chr1
2426951	NM_001032290	PSRC1	1.4	0.00496794	chr1
2435981	NM_005621	S100A12	1.9	0.00766848	chr1
2435989	NM_002964	S100A8	1.57	0.00328282	chr1
2469157	NM_198182	GRHL1	1.39	0.00289551	chr2
2473991	NM_001809	CENPA	1.83	0.00373978	chr2
2474751	NM_004891	MRPL33	2.62	0.00437572	chr2
2489172	NR_027405	MTHFD2	1.61	0.00590912	chr2
2489440	NM_001381	DOK1	2.28	0.000945111	chr2
2536625	NM_032515	BOK	1.38	0.000558044	chr2
2544201	NM_004881	TP53I3	2.03	0.00899288	chr2
2671640	NM_001135179	ZDHHC3	1.41	0.00680894	chr3
2675268	NM_006545	TUSC4	1.82	0.00888755	chr3
2732844	NM_005139	ANXA3	3.82	0.000792515	chr4
2888485	NM_002115	HK3	2.13	0.00803464	chr5
2888648	NM_001031677	RAB24	1.72	0.00024195	chr5
2902559	NM_001320	CSNK2B	1.39	0.00562776	chr6
2904877	NM_001315	MAPK14	1.74	0.000940727	chr6
2925841	NM_000045	ARG1	3.11	0.00564012	chr6
2951730	NM_052961	SLC26A8	1.81	0.00528806	chr6
2952834	NM_003740	KCNK5	1.39	0.0066277	chr6
2963784	NM_018064	AKIRIN2	1.42	0.00247722	chr6
2986906	NM_015949	C7orf20	1.52	0.00451177	chr7
3000953	NM_003364	UPP1	1.7	0.00458994	chr7
3005363	NM_001024943	ASL	1.54	0.00502401	chr7
3015706	NM_001040097	MOSPD3	1.83	0.000501715	chr7
3029129	NM_003461	ZYX	1.85	0.00376139	chr7
3057520	NM_031925	TMEM120A	1.64	0.00954012	chr7
3057550	NM_016086	STYXL1	1.72	0.000624036	chr7
3073267	NM_020911	PLXNA4	1.77	0.00927328	chr7
3114649	NM_005005	NDUFB9	1.65	0.00958363	chr8
3120443	NM_024531	GPR172A	1.67	0.00576781	chr8
3122721	NM_001925	DEFA4	5.27	0.00394997	chr8
3190339	NM_016035	COQ4	1.41	0.00552503	chr9
3192353	NM_032536	NTNG2	1.73	0.00625565	chr9
3226027	NM_130459	TOR2A	1.78	0.00439727	chr9
3230697	NM_015392	NPDC1	1.5	0.00957754	chr9
3238761	NM_012228	MSRB2	1.8	0.00819432	chr10
3299504	NM_001613	ACTA2	1.79	0.00783726	chr10
3333247	NM_004265	FADS2	3.23	0.00195406	chr11
3335571	NM_004561	OVOL1	1.51	0.00853465	chr11
3374890	NM_001062	TCN1	4.68	0.0065808	chr11
3375612	NM_013401	RAB3IL1	2	0.00932383	chr11
3403140	NM_006331	EMG1	1.62	0.00952862	chr12
3403773	NM_080387	CLEC4D	2.85	0.0003315	chr12
3432798	NM_138432	SDSL	1.38	0.00292975	chr12
3442475	NM_001733	C1R	1.44	0.00882336	chr12
3445544	NM_024829	PLBD1	1.68	0.00441921	chr12
3457160	NM_001780	CD63	2.79	0.00264338	chr12
3529609	NM_176783	PSME1	1.99	0.00951281	chr14
3549551	NM_145249	IFI27L1	1.53	0.0092719	chr14
3577545	NM_032036	IFI27L2	1.97	0.00289738	chr14
3580319	NM_032630	CINP	1.81	0.00548665	chr14
3581485	NM_177533	NUDT14	1.66	0.00918449	chr14
3592511	NM_021199	SQRDL	1.54	0.00618739	chr15
3610982	NM_145728	SYNM	1.95	0.000597827	chr15
3621276	NM_001130858	HISPPD2A	1.31	0.00466201	chr15
3634811	NM_004390	CTSH	1.92	0.0098157	chr15
3639031	NM_003981	PRC1	2.88	0.00626638	chr15
3642060	NM_014918	CHSY1	1.73	0.00917355	chr15
3656760	NM_004604	STX4	2.33	0.00240249	chr16
3664785	NM_016951	CKLF	2.32	0.00190894	chr16
3664836	NM_144673	CMTM2	3.07	0.00587302	chr16
3686728	NM_003321	TUFM	1.63	0.008776	chr16
3704270	NM_000101	CYBA	1.83	0.00703639	chr16
3721851	NM_025233	COASY	1.61	0.00876482	chr17
3726934	NM_198175	NME1	2.47	0.00427732	chr17
3735478	NM_182965	SPHK1	1.72	0.000937859	chr17
3738205	NM_002949	MRPL12	1.7	0.00234845	chr17
3740432	NM_145351	SCARF1	2.61	0.00568118	chr17
3770457	NM_024417	FDXR	1.35	0.00543761	chr17
3772661	NM_003255	TIMP2	1.41	0.00810711	chr17
3775038	NM_001100407	C17orf62	1.64	0.00915285	chr17
3815233	NM_001972	ELANE	6.96	0.00648891	chr19
3815685	NM_017914	C19orf24	1.57	0.00183477	chr19
3816143	NM_138422	ADAT3	1.34	0.00475691	chr19
3817501	NM_005483	CHAF1A	1.94	0.00453926	chr19
3819076	NM_020415	RETN	5.5	0.00192224	chr19
3821805	NM_001099737	MORG1	1.34	0.00496169	chr19
3831143	NM_001281	TBCB	1.54	0.00656234	chr19
3833443	NM_012268	PLD3	1.58	0.00898945	chr19
3836946	NM_005628	SLC1A5	1.74	0.00608858	chr19
3838757	NM_021228	SCAF1	1.87	0.0025209	chr19
3853063	NM_006844	ILVBL	2.06	0.0022899	chr19
3861302	NM_001039673	YIF1B	1.8	0.00281383	chr19
3863669	NM_001712	CEACAM1	3.66	0.00141124	chr19
3865853	NM_005091	PGLYRP1	4.88	0.00527477	chr19
3867980	NM_001571	IRF3	1.77	0.00230885	chr19
3880629	NM_003650	CST7	2.74	0.00940535	chr20
3887210	NM_004994	MMP9	4.36	0.00341303	chr20
3893796	NM_025219	DNAJC5	1.61	0.00884681	chr20
3917851	NM_000454	SOD1	2.4	0.00833547	chr21
3922921	NM_021075	NDUFV3	1.85	0.00128788	chr21
3923257	NM_003681	PDXK	2.51	0.000518122	chr21
3923354	NM_020132	AGPAT3	1.9	0.00939826	chr21
3923426	NM_020132	AGPAT3	1.73	0.00567309	chr21
3923702	NM_003307	TRPM2	2.67	0.00627518	chr21
3934695	NM_004339	PTTG1IP	1.79	0.00712564	chr21
3934729	NM_000211	ITGB2	2.03	0.00187503	chr21
3937092	NM_000754	COMT	1.89	0.0094445	chr22
3939426	NM_153615	RGL4	3.03	0.00119585	chr22
3959829	NM_006860	RABL4	1.81	0.00660198	chr22
